# Supplementary material for: Exponential growth, high prevalence of SARS-CoV-2, and vaccine effectiveness associated with the Delta variant
Source: Science. 2021 Dec 17;374(6574):eabl9551. doi: 10.1126/science.abl9551 (PMC10763627; doi:10.1126/science.abl9551)
Supplement: Supplementary file 3 — Data S1 [file science.abl9551_data_s1.zip › science.abl9551_data_s1.xlsx]

## Sheet: table1
	Round	Tested swabs	Positive swabs	Unweighted prevalence (95% CI) *	Weighted prevalence (95% CI)	First sample	Last sample
	1	120620	159	0.13% (0.11%, 0.15%)	0.16% (0.13%, 0.19%)	2020-05-01	2020-06-01
	2	159199	123	0.077% (0.065%, 0.092%)	0.088% (0.068%, 0.11%)	2020-06-19	2020-07-07
	3	162821	54	0.033% (0.025%, 0.043%)	0.040% (0.027%, 0.053%)	2020-07-24	2020-08-11
	4	154325	137	0.089% (0.075%, 0.11%)	0.13% (0.096%, 0.15%)	2020-08-20	2020-09-08
	5	174949	824	0.47% (0.44%, 0.50%)	0.60% (0.55%, 0.71%)	2020-09-18	2020-10-05
	6	160175	1732	1.08% (1.03%, 1.13%)	1.30% (1.21%, 1.39%)	2020-10-16	2020-11-02
	7	168181	1299	0.77% (0.73%, 0.82%)	0.94% (0.87%, 1.01%)	2020-11-13	2020-12-03
	8	167642	2282	1.36% (1.31%, 1.42%)	1.57% (1.49%, 1.66%)	06/01/2021*	2021-01-22
	9	165456	689	0.42% (0.39%, 0.45%)	0.49% (0.44%, 0.55%)	2021-02-04	2021-02-23
	10	140844	227	0.16% (0.14%, 0.18%)	0.20% (0.17%, 0.23%)	2021-03-11	2021-03-30
	11	127408	115	0.09% (0.07%, 0.11%)	0.10% (0.08%, 0.13%)	2021-04-15	2021-05-03
	12	108911	135	0.12% (0.10%, 0.15%)	0.15% (0.12%, 0.18%)	2021-05-20	2021-06-07
	13	98233	527	0.54% (0.49%, 0.58%)	0.63% (0.57%, 0.69%)	2021-06-24	2021-07-12
	* Sampling strategy changed for round 12 and subsequent rounds. Therefore unweighted prevalence is not directly comparable with previous rounds

## Sheet: table2
	Round	Outcome		Growth rate							R							Probability R>1		Doubling (+) / Halving (-) time
	13	All positives		0.027778	(	0.009413	,	0.046039	)		1.18556	(	1.06089	,	1.31731	)		>0.99		24.953	(	*	,	15.0555	)
		Non-symptomatics		0.041628	(	0.011043	,	0.072065	)		1.28476	(	1.07164	,	1.51871	)		>0.99		16.651	(	*	,	9.61836	)
		Positive for both E and N genes		0.019404	(	-0.00164	,	0.041041	)		1.12775	(	0.989576	,	1.28047	)		0.96		35.721	(	*	,	16.8891	)
		Positive for both E and N genes or positive only for N gene with CT 35 or less		0.029921	(	0.010501	,	0.049763	)		1.20061	(	1.06806	,	1.34514	)		>0.99		23.1662	(	*	,	13.929	)
	12 and 13	All positives		0.040768	(	0.036045	,	0.045625	)		1.27847	(	1.24423	,	1.31423	)		>0.99		17.0024	(	19.23	,	15.1924	)
		Non-symptomatics		0.041826	(	0.033801	,	0.050071	)		1.28621	(	1.22815	,	1.34746	)		>0.99		16.5724	(	20.5067	,	13.8432	)
		Positive for both E and N genes		0.041905	(	0.036357	,	0.04767	)		1.28679	(	1.24648	,	1.32946	)		>0.99		16.541	(	19.065	,	14.5406	)
		Positive for both E and N genes or positive only for N gene with CT 35 or less		0.040686	(	0.035684	,	0.045905	)		1.27787	(	1.24164	,	1.31631	)		>0.99		17.0366	(	19.4244	,	15.0997	)
	12	All positives		0.062665	(	0.029626	,	0.097331	)		1.44411	(	1.19853	,	1.7298	)		>0.99		11.0611	(	23.3968	,	7.12152	)
		Non-symptomatics		0.029798	(	-0.02667	,	0.086858	)		1.19975	(	0.838418	,	1.64042	)		0.8499		23.2612	(	-25.9933	,	7.98021	)
		Positive for both E and N genes		0.104014	(	0.064026	,	0.145909	)		1.78823	(	1.45478	,	2.17968	)		>0.99		6.66398	(	10.826	,	4.75054	)
		Positive for both E and N genes or positive only for N gene with CT 35 or less		0.073319	(	0.037019	,	0.109777	)		1.52883	(	1.25126	,	1.8395	)		>0.99		9.45382	(	18.724	,	6.31416	)
	* Doubling/Halving time had an estimated magnitude greater than 50 days and so represented approximately constant prevalence

## Sheet: table3abc
	Variable	Category		Round 12																Round 13
				Positive	Total	Unweighted Prevalence							Weighted Prevalence*							Positive	Total	Unweighted Prevalence							Weighted Prevalence*
	Gender	Male		55	48190	0.001141	(	0.00086	,	0.001485	)		0.00136539	(	0.00100876	,	0.00184785	)		252	43272	0.005824	(	0.005128	,	0.006586	)		0.00710206	(	0.00616431	,	0.0081813	)
		Female		80	60718	0.001318	(	0.001045	,	0.00164	)		0.00159622	(	0.0012461	,	0.00204452	)		275	54957	0.005004	(	0.004431	,	0.00563	)		0.00552296	(	0.00484978	,	0.00628901	)
		Unkown		0	3	0	(	0	,	0.707598	)		NA	(	NA	，	NA	)		0	4	0	(	0	,	0.602365	)		5.80529e-11	(	NA	，	NA	)
	Age	05-12		26	7598	0.003422	(	0.002237	,	0.00501	)		0.00352135	(	0.0023079	,	0.00536939	)		70	6994	0.010009	(	0.00781	,	0.012629	)		0.0102252	(	0.00796964	,	0.0131107	)
		13-17		10	5906	0.001693	(	0.000812	,	0.003112	)		0.00157756	(	0.000813728	,	0.00305621	)		86	5423	0.015858	(	0.012704	,	0.019548	)		0.015618	(	0.0125044	,	0.0194916	)
		18-24		12	4044	0.002967	(	0.001534	,	0.005178	)		0.00356547	(	0.00197149	,	0.00643989	)		47	3117	0.015079	(	0.0111	,	0.020001	)		0.0156175	(	0.0114515	,	0.0212666	)
		25-34		11	9059	0.001214	(	0.000606	,	0.002172	)		0.00113299	(	0.000608434	,	0.00210884	)		54	7888	0.006846	(	0.005147	,	0.008923	)		0.00724983	(	0.00543663	,	0.00966188	)
		35-44		16	12592	0.001271	(	0.000726	,	0.002063	)		0.00123879	(	0.000717992	,	0.00213654	)		73	11876	0.006147	(	0.004821	,	0.007723	)		0.0060882	(	0.00476773	,	0.00777153	)
		45-54		23	17564	0.001309	(	0.00083	,	0.001964	)		0.00142488	(	0.000932155	,	0.00217748	)		74	15776	0.004691	(	0.003685	,	0.005885	)		0.00461056	(	0.0036333	,	0.00584915	)
		55-64		16	21156	0.000756	(	0.000432	,	0.001228	)		0.000820246	(	0.000484761	,	0.00138758	)		59	18800	0.003138	(	0.00239	,	0.004046	)		0.00309016	(	0.00236115	,	0.00404334	)
		65-74		15	20647	0.000726	(	0.000407	,	0.001198	)		0.000698324	(	0.000412841	,	0.00118099	)		48	18836	0.002548	(	0.00188	,	0.003377	)		0.00250106	(	0.0018583	,	0.00336539	)
		75+		6	10345	0.00058	(	0.000213	,	0.001262	)		0.000745266	(	0.00031529	,	0.00176059	)		16	9523	0.00168	(	0.000961	,	0.002727	)		0.00171704	(	0.00102647	,	0.00287085	)
	Region	South East		21	18855	0.001114	(	0.00069	,	0.001702	)		0.00142481	(	0.000877682	,	0.00231223	)		61	17427	0.0035	(	0.002678	,	0.004494	)		0.00387292	(	0.0029254	,	0.00512576	)
		North East		6	5018	0.001196	(	0.000439	,	0.002601	)		0.00137393	(	0.000549848	,	0.00342885	)		27	4500	0.006	(	0.003958	,	0.008718	)		0.00737554	(	0.00475564	,	0.0114222	)
		North West		22	13229	0.001663	(	0.001042	,	0.002517	)		0.00259185	(	0.00162286	,	0.00413699	)		81	11814	0.006856	(	0.005448	,	0.008515	)		0.00766316	(	0.00594797	,	0.00986806	)
		Yorkshire and The Humber		16	10538	0.001518	(	0.000868	,	0.002464	)		0.0017069	(	0.000995103	,	0.00292635	)		70	9550	0.00733	(	0.005718	,	0.009252	)		0.00876485	(	0.00667385	,	0.0115034	)
		East Midlands		12	9145	0.001312	(	0.000678	,	0.002291	)		0.00188317	(	0.000986385	,	0.00359236	)		47	8425	0.005579	(	0.004102	,	0.007412	)		0.00649436	(	0.00474226	,	0.00888801	)
		West Midlands		12	10993	0.001092	(	0.000564	,	0.001906	)		0.0011254	(	0.000618988	,	0.00204526	)		49	9842	0.004979	(	0.003685	,	0.006577	)		0.00556564	(	0.00402484	,	0.00769173	)
		East of England		17	12388	0.001372	(	0.0008	,	0.002196	)		0.00138774	(	0.000808096	,	0.00238217	)		42	11210	0.003747	(	0.002702	,	0.005061	)		0.00414474	(	0.00298356	,	0.00575522	)
		London		22	16966	0.001297	(	0.000813	,	0.001963	)		0.00126697	(	0.000798872	,	0.00200879	)		111	14598	0.007604	(	0.006259	,	0.00915	)		0.00939903	(	0.00760732	,	0.0116078	)
		South West		7	11779	0.000594	(	0.000239	,	0.001224	)		0.000549009	(	0.000249015	,	0.00120997	)		39	10867	0.003589	(	0.002553	,	0.004903	)		0.00426079	(	0.00299901	,	0.00605021	)
	Employment type	Health care or care home worker		6	7955	0.000754	(	0.000277	,	0.001641	)		NA	(	NA	，	NA	)		42	7415	0.005664	(	0.004085	,	0.007649	)		0.00637969	(	0.00456453	，	0.00891022	)
		Other essential/key worker		17	16663	0.00102	(	0.000594	,	0.001633	)		0.00124425	(	0.000717732	，	0.00215618	)		89	14327	0.006212	(	0.004992	,	0.007639	)		0.00669401	(	0.00527909	，	0.00848494	)
		Other worker		73	41503	0.001759	(	0.001379	,	0.002211	)		0.0020292	(	0.00156481	,	0.00263104	)		209	37818	0.005526	(	0.004804	,	0.006326	)		0.00645133	(	0.00553081	,	0.0075239	)
		Not full-time, part-time, or self-employed		36	40639	0.000886	(	0.000621	,	0.001226	)		0.00104658	(	0.000713546	,	0.00153483	)		157	36633	0.004286	(	0.003643	,	0.005009	)		0.00543754	(	0.00453785	,	0.00651444	)
		Unkown		3	2151	0.001395	(	0.000288	,	0.00407	)		NA	(	NA	，	NA	)		30	2040	0.014706	(	0.009943	,	0.020927	)		0.0126841	(	0.00864315	，	0.0185789	)
	Ethnic group	White		104	95019	0.001095	(	0.000894	,	0.001326	)		0.00131699	(	0.001061	,	0.00163465	)		427	85518	0.004993	(	0.004532	,	0.005489	)		0.00585735	(	0.00526269	,	0.00651877	)
		Asian		15	6386	0.002349	(	0.001315	,	0.003871	)		0.00283458	(	0.00158809	，	0.0050545	)		43	5772	0.00745	(	0.005397	,	0.010022	)		0.00827326	(	0.00589811	，	0.0115937	)
		Black		4	2289	0.001747	(	0.000476	,	0.004468	)		NA	(	NA	，	NA	)		21	2036	0.010314	(	0.006396	,	0.015724	)		0.0120746	(	0.00754385	，	0.0192735	)
		Mixed		3	1998	0.001502	(	0.00031	,	0.004382	)		NA	(	NA	，	NA	)		19	1823	0.010422	(	0.006286	,	0.016228	)		0.00983732	(	0.00616931	，	0.0156518	)
		Other		3	1257	0.002387	(	0.000492	,	0.006959	)		NA	(	NA	，	NA	)		7	1063	0.006585	(	0.002652	,	0.013521	)		0.00863613	(	0.00396447	，	0.0187094	)
		Unkown		6	1962	0.003058	(	0.001123	,	0.006644	)		NA	(	NA	，	NA	)		10	2021	0.004948	(	0.002375	,	0.009081	)		0.0040211	(	0.00210799	，	0.00765713	)
	Household size	1		10	16885	0.000592	(	0.000284	,	0.001089	)		0.000670757	(	0.000316132	，	0.00142262	)		58	15556	0.003728	(	0.002832	,	0.004817	)		0.00442494	(	0.00321301	，	0.00609121	)
		2		37	41682	0.000888	(	0.000625	,	0.001223	)		0.000938926	(	0.000654171	,	0.00134746	)		136	37287	0.003647	(	0.003061	,	0.004313	)		0.00439336	(	0.00362311	,	0.00532647	)
		3		29	19196	0.001511	(	0.001012	,	0.002169	)		0.00204414	(	0.00135707	,	0.00307799	)		98	17202	0.005697	(	0.004627	,	0.006939	)		0.00611169	(	0.00492905	,	0.00757592	)
		4		34	20955	0.001623	(	0.001124	,	0.002267	)		0.0017443	(	0.00119124	,	0.00255347	)		148	19328	0.007657	(	0.006477	,	0.008989	)		0.0080672	(	0.00671607	,	0.00968748	)
		5		15	7050	0.002128	(	0.001191	,	0.003507	)		0.00235024	(	0.00136004	，	0.00405845	)		59	6287	0.009384	(	0.007151	,	0.012089	)		0.0101033	(	0.00761648	，	0.0133911	)
		6+		10	3143	0.003182	(	0.001527	,	0.005843	)		0.0034188	(	0.00170777	，	0.0068324	)		28	2573	0.010882	(	0.007243	,	0.01569	)		0.0134883	(	0.00902507	，	0.020114	)
	COVID case contact	No		70	90682	0.000772	(	0.000602	,	0.000975	)		0.000893971	(	0.000686624	,	0.00116386	)		248	78814	0.003147	(	0.002768	,	0.003563	)		0.0038924	(	0.00337133	,	0.00449364	)
		Yes, contact with a confirmed/tested COVID-19 case		21	438	0.047945	(	0.02992	,	0.072358	)		0.0445576	(	0.027665	,	0.0710117	)		165	2843	0.058037	(	0.049725	,	0.067273	)		0.0558757	(	0.0474803	,	0.0656533	)
		Yes, contact with a suspected COVID-19 case		3	229	0.0131	(	0.00271	,	0.037806	)		NA	(	NA	，	NA	)		24	1075	0.022326	(	0.014356	,	0.033037	)		0.0250886	(	0.0160232	，	0.0390792	)
		Unkown		41	17562	0.002335	(	0.001676	,	0.003166	)		0.00274205	(	0.00192503	,	0.00390448	)		90	15501	0.005806	(	0.004671	,	0.007132	)		0.00661461	(	0.00519982	,	0.0084111	)
	Symptom status	Classic COVID symptoms		32	2640	0.012121	(	0.008305	,	0.017069	)		0.0152129	(	0.0104117	,	0.0221785	)		174	2936	0.059264	(	0.050996	,	0.068424	)		0.064631	(	0.0547913	,	0.0760955	)
		Other symptoms		9	10841	0.00083	(	0.00038	,	0.001575	)		NA	(	NA	，	NA	)		62	9859	0.006289	(	0.004825	,	0.008055	)		0.00727474	(	0.00554859	，	0.00953273	)
		No symptoms		53	77932	0.00068	(	0.000509	,	0.000889	)		0.000760288	(	0.000558897	,	0.00103417	)		202	70011	0.002885	(	0.002502	,	0.003311	)		0.00336011	(	0.00287199	,	0.00393086	)
		Unkown		41	17498	0.002343	(	0.001682	,	0.003177	)		0.00275254	(	0.0019324	,	0.0039194	)		89	15427	0.005769	(	0.004636	,	0.007095	)		0.00659257	(	0.00517512	,	0.00839497	)
	Deprivation	1 Most deprived		27	12916	0.00209	(	0.001378	,	0.00304	)		0.00248253	(	0.00167004	,	0.00368886	)		84	11541	0.007278	(	0.00581	,	0.009003	)		0.0082351	(	0.00649882	,	0.0104304	)
		2		24	18796	0.001277	(	0.000818	,	0.001899	)		0.00153739	(	0.000970847	,	0.00243372	)		102	16794	0.006074	(	0.004955	,	0.007368	)		0.00680304	(	0.00547791	,	0.00844599	)
		3		24	22762	0.001054	(	0.000676	,	0.001568	)		0.00104754	(	0.000665984	,	0.00164734	)		110	20556	0.005351	(	0.0044	,	0.006446	)		0.00596092	(	0.00483353	,	0.00734933	)
		4		34	25891	0.001313	(	0.00091	,	0.001835	)		0.00143938	(	0.00100389	,	0.00206342	)		118	23284	0.005068	(	0.004197	,	0.006066	)		0.00590903	(	0.00484364	,	0.00720707	)
		5 Least deprived		26	28546	0.000911	(	0.000595	,	0.001334	)		0.00104634	(	0.000675357	,	0.00162077	)		113	26058	0.004336	(	0.003575	,	0.005211	)		0.00479979	(	0.00393393	,	0.00585512	)
	Vaccination status	Unkown		33	16174	0.00204	(	0.001405	,	0.002864	)		0.00231162	(	0.00154593	,	0.00345524	)		64	14136	0.004527	(	0.003488	,	0.005778	)		0.00522331	(	0.00389696	,	0.00699792	)
		Unvaccinated		51	22760	0.002241	(	0.001669	,	0.002945	)		0.00244196	(	0.00180064	,	0.00331093	)		178	15135	0.011761	(	0.010105	,	0.013608	)		0.0120602	(	0.0102873	,	0.0141343	)
		Vaccinated - 1 dose		20	18674	0.001071	(	0.000654	,	0.001654	)		0.00111111	(	0.000696663	,	0.00177169	)		77	9675	0.007959	(	0.006286	,	0.009937	)		0.00802973	(	0.00625573	,	0.0103016	)
		Vaccinated - 2 doses**		30	48413	0.00062	(	0.000418	,	0.000884	)		0.000678832	(	0.000451681	,	0.0010201	)		197	55962	0.00352	(	0.003047	,	0.004047	)		0.00404945	(	0.00343499	,	0.00477329	)
		Dose number not reported		1	2890	0.000346	(	9e-06	,	0.001926	)		0.000471844	(	6.6405e-05	,	0.00334443	)		11	3325	0.003308	(	0.001653	,	0.005912	)		0.00439104	(	0.00224489	，	0.00857133	)
	* For categories other than age and region, we present weighted prevalence if the number of positives in a category is 10 or more.
	** Small number reporting 3 doses have been included in this group (<30 participants).

## Sheet: table4
	Data set	Age group	Vaccine status		Round 12									Round 13
					Negative	Positive	Odds ratio							Negative	Positive	Odds ratio
	Self-reported	All	Unvaccinated		22709	51	Reference							14957	178	Reference
			Vaccinated (1 dose)		18654	20	0.477404	(	0.284547	,	0.800974	)		9598	77	0.674116	(	0.515345	,	0.881802	)
			Vaccinated (2 or more doses)		48383	30	0.276094	(	0.175826	,	0.433539	)		55765	197	0.296845	(	0.24219	,	0.363833	)
			Vaccinated (unknown doses)		2889	1	0.154128	(	0.0212917	,	1.11571	)		3314	11	0.27891	(	0.151531	,	0.513366	)
			Vaccine status not known		16141	33	0.910356	(	0.587279	,	1.41117	)		14072	64	0.382163	(	0.286935	,	0.508995	)
		18-64	Unvaccinated		9012	16	Reference							2574	28	Reference
			Vaccinated (1 dose)		18307	19	0.584571	(	0.300475	,	1.13728	)		9467	76	0.737992	(	0.477449	,	1.14071	)
			Vaccinated (2 or more doses)		25248	17	0.379248	(	0.191537	,	0.75092	)		34503	145	0.386333	(	0.257273	,	0.580134	)
			Vaccinated (unknown doses)		1173	0	0	(	0	,	NA	)		1517	9	0.54539	(	0.256675	,	1.15886	)
			Vaccine status not known		10597	26	1.38195	(	0.740887	,	2.57769	)		9089	49	0.495599	(	0.310875	,	0.790088	)
	Linked	All	Unvaccinated		19115	52	Reference							11357	153	Reference
			Vaccinated (1 dose)		26285	33	0.461506	(	0.298235	,	0.714159	)		11885	93	0.580839	(	0.44831	,	0.752546	)
			Vaccinated (2 or more doses)		50721	34	0.246412	(	0.159879	,	0.379782	)		61202	206	0.249847	(	0.202495	,	0.308272	)
		18-64	Unvaccinated		8099	21	Reference							1553	25	Reference
			Vaccinated (1 dose)		25657	32	0.481012	(	0.277244	,	0.834547	)		11652	92	0.490477	(	0.314242	,	0.76555	)
			Vaccinated (2 or more doses)		23511	18	0.295266	(	0.157246	,	0.554429	)		36448	153	0.260765	(	0.170336	,	0.399201	)
		All	Unvaccinated		19115	52	Reference							11357	153	Reference
			Vaccinated (< 14 days 2nd dose)		31826	35	0.404256	(	0.263263	,	0.620761	)		13425	102	0.563973	(	0.438441	,	0.725446	)
			Vaccinated (>= 14 days 2nd dose)		45180	32	0.26036	(	0.167566	,	0.404541	)		59662	197	0.245098	(	0.198245	,	0.303025	)
		18-64	Unvaccinated		8099	21	Reference							1553	25	Reference
			Vaccinated (< 14 days 2nd dose)		30593	34	0.428617	(	0.248647	,	0.738847	)		13170	101	0.476395	(	0.306517	,	0.740422	)
			Vaccinated (>= 14 days 2nd dose)		18575	16	0.332203	(	0.173265	,	0.636935	)		34930	144	0.256092	(	0.166975	,	0.39277	)

## Sheet: table5
	Vaccination data source (n)	Adjustment	Vaccine effectiveness (2 doses)
			Round 12							Round 13
	Self-report, All positives, 18 to 64 years	Age, Sex	0.606074	(	0.02366	,	0.841062	)		0.467344	(	0.178974	,	0.654429	)
		Age, sex, IMD, region, ethnicity	0.639487	(	0.112277	,	0.853592	)		0.493489	(	0.21639	,	0.672601	)
	Self-report, Symptomatic only, 18 to 64 years	Age, Sex	0.807447	(	0.051342	,	0.960917	)		0.563955	(	0.18868	,	0.765647	)
		Age, sex, IMD, region, ethnicity	0.834814	(	0.193145	,	0.966182	)		0.588018	(	0.229809	,	0.779627	)
	Linked, All positives, 18 to 64 years	Age, Sex	0.745384	(	0.332739	,	0.902843	)		0.606212	(	0.361259	,	0.757227	)
		Age, sex, IMD, region, ethnicity	0.74743	(	0.351246	,	0.901671	)		0.621122	(	0.38363	,	0.767106	)

## Sheet: table5a
		Linked									Unlinked
	Vaccination status	Negative	Positive	Odds ratio							Negative	Positive	Odds ratio
	Unvaccinated	2174	20	Reference							400	8	Reference
	Vaccinated (1 dose)	8048	67	0.904933	(	0.547965	,	1.49445	)		1419	9	0.317125	(	0.121569	,	0.827251	)
	Vaccinated (2 or more doses)	30371	133	0.476017	(	0.296896	,	0.763202	)		4132	12	0.145208	(	0.05901	,	0.35732	)
	Vaccinated (unknown doses)	1330	7	0.572105	(	0.241265	,	1.35662	)		187	2	0.534759	(	0.112464	,	2.54275	)
	Vaccine status not known	7730	43	0.60467	(	0.354984	,	1.02998	)		1359	6	0.220751	(	0.076148	,	0.63995	)
	Total	49653	270								7497	37

## Sheet: table6
	Vaccination Status		Contact	Round 12															Round 13
				Positive	Total	Unweighted Prevalence						Weighted prevalence**							Positive	Total	Unweighted Prevalence						Weighted prevalence**
	Not vaccinated		Yes, confirmed/tested COVID-19 case	13	194	0.06701	(	0.03616	,	0.111864	)	0.0612075	(	0.0333385	,	0.109729	)		74	992	0.074597	(	0.059025	,	0.092746	)	0.0722868	(	0.0570604	,	0.0911833	)
			Yes, suspected COVID-19 case	2	98	0.020408	(	0.002481	,	0.071782	)	NA	(	NA	,	NA	)		8	315	0.025397	(	0.011027	,	0.049427	)	NA	(	NA	,	NA	)
			No	28	19865	0.00141	(	0.000937	,	0.002037	)	0.0014839	(	0.000982204	,	0.00224129	)		66	11429	0.005775	(	0.004469	,	0.007341	)	0.0062461	(	0.00479412	,	0.00813424	)
			Not known	8	2603	0.003073	(	0.001328	,	0.006047	)	NA	(	NA	,	NA	)		30	2399	0.012505	(	0.008453	,	0.017804	)	0.0127645	(	0.00864719	,	0.0188049	)
	Vaccinated - 1 dose		Yes, confirmed/tested COVID-19 case	4	78	0.051282	(	0.014147	,	0.126128	)	0.0382843	(	0.012218	,	0.113567	)		36	446	0.080717	(	0.057172	,	0.109997	)	0.0585749	(	0.0413886	,	0.0822852	)
			Yes, suspected COVID-19 case	1	32	0.03125	(	0.000791	,	0.162171	)	NA	(	NA	,	NA	)		4	152	0.026316	(	0.007216	,	0.066006	)	NA	(	NA	,	NA	)
			No	15	18564	0.000808	(	0.000452	,	0.001332	)	0.000852725	(	0.000500051	,	0.00145377	)		37	9077	0.004076	(	0.002872	,	0.005614	)	0.00493925	(	0.00346756	,	0.00703116	)
			Not known	0	0	NA	(	0	,	1	)	NA	(	NA	,	NA	)		NA	NA	NA	(	NA	,	NA	)	NA	(	NA	,	NA	)
	Vaccinated - 2 doses *		Yes, confirmed/tested COVID-19 case	4	144	0.027778	(	0.007619	,	0.069593	)	NA	(	NA	,	NA	)		51	1312	0.038872	(	0.029077	,	0.050795	)	0.0383577	(	0.0281362	,	0.0520935	)
			Yes, suspected COVID-19 case	0	94	0	(	0	,	0.038483	)	NA	(	NA	,	NA	)		12	559	0.021467	(	0.01114	,	0.037198	)	0.0221419	(	0.0121997	,	0.0398596	)
			No	26	48174	0.00054	(	0.000353	,	0.000791	)	0.000592213	(	0.000381328	,	0.000919615	)		134	54091	0.002477	(	0.002076	,	0.002933	)	0.00295322	(	0.00241152	,	0.00361616	)
			Not known	0	1	0	(	0	,	0.975	)	NA	(	NA	,	NA	)		NA	NA	NA	(	NA	,	NA	)	NA	(	NA	,	NA	)
	Vaccinated - dose not known		Yes, confirmed/tested COVID-19 case	0	11	0	(	0	,	0.284914	)	NA	(	NA	,	NA	)		2	50	0.04	(	0.004881	,	0.137138	)	NA	(	NA	,	NA	)
			Yes, suspected COVID-19 case	0	3	0	(	0	,	0.707598	)	NA	(	NA	,	NA	)		0	27	0	(	0	,	0.127703	)	NA	(	NA	,	NA	)
			No	1	2876	0.000348	(	9e-06	,	0.001936	)	NA	(	NA	,	NA	)		9	3248	0.002771	(	0.001268	,	0.005254	)	NA	(	NA	,	NA	)
			Not known	NA	NA	NA	(	NA	,	NA	)	NA	(	NA	,	NA	)		NA	NA	NA	(	NA	,	NA	)	NA	(	NA	,	NA	)
	Vaccine status not known		Yes, confirmed/tested COVID-19 case	0	11	0	(	0	,	0.284914	)	NA	(	NA	,	NA	)		2	43	0.046512	(	0.005683	,	0.158111	)	NA	(	NA	,	NA	)
			Yes, suspected COVID-19 case	0	2	0	(	0	,	0.841886	)	NA	(	NA	,	NA	)		0	22	0	(	0	,	0.154373	)	NA	(	NA	,	NA	)
			No	0	1203	0	(	0	,	0.003062	)	NA	(	NA	,	NA	)		2	969	0.002064	(	0.00025	,	0.007436	)	NA	(	NA	,	NA	)
			Not known	33	14958	0.002206	(	0.001519	,	0.003097	)	0.00250584	(	0.00167587	,	0.0037453	)		60	13102	0.004579	(	0.003496	,	0.005891	)	0.00518423	(	0.00381808	,	0.00703573	)
	* Small number reporting 3 doses have been included in this group (<30 participants).

## Sheet: table7
	Data		Vaccine status		Negatives		Positives		Median N-gene Ct value*							P-value**
	All data		Not vaccinated		2574		28		23.057	(	20.3082	,	25.8058	)		ref
			1 vaccine doses		9467		76		27.3852	(	24.7506	,	30.0199	)		0.042733
			2 vaccine doses		34484		145		27.5941	(	25.4708	,	29.7174	)		0.009938
			Vaccine doses not known		1517		9		29.6833	(	25.6419	,	33.7246	)		0.014905
	N-gene Ct <35		Not vaccinated		2574		27		22.9113	(	20.849	,	24.9735	)		ref
			1 vaccine doses		9467		68		25.9059	(	23.5743	,	28.2376	)		0.089956
			2 vaccine doses		34484		118		25.512	(	23.9141	,	27.11	)		0.094213
			Vaccine doses not known		1517		7		28.7138	(	26.4633	,	30.9643	)		0.053917
	N-gene Ct <33		Not vaccinated		2574		26		22.9113	(	20.3507	,	25.4718	)		ref
			1 vaccine doses		9467		62		25.1807	(	22.5541	,	27.8073	)		0.147176
			2 vaccine doses		34484		99		24.319	(	22.5226	,	26.1153	)		0.406371
			Vaccine doses not known		1517		6		27.7385	(	24.2778	,	31.1993	)		0.096545
	* 95% Confidence intervals in the median were estimated using quantile regression
	**P-values were calculated using the two-sided Wilcoxon two-sample test (also known as Mann Whitney-U) and are relative to the distribution of Ct values in individuals who are not vaccinated

## Sheet: table8
	Round	Region	Growth rate						R						Probability R>1		Halving (-) / Doubling (+) time
	12 and 13	East Midlands	0.038455	(	0.023526	,	0.054854	)	1.26164	(	1.156	,	1.38372	)	>0.99		18.025	(	29.4637	,	12.6363	)
		West Midlands	0.047677	(	0.031111	,	0.066016	)	1.32951	(	1.20903	,	1.47046	)	>0.99		14.5385	(	22.2796	,	10.4997	)
		East of England	0.031656	(	0.016557	,	0.04802	)	1.21288	(	1.10846	,	1.33207	)	>0.99		21.8962	(	41.8651	,	14.4345	)
		London	0.0517	(	0.040365	,	0.064198	)	1.35974	(	1.27554	,	1.45613	)	>0.99		13.4072	(	17.1719	,	10.7969	)
		North West	0.031411	(	0.0208	,	0.042656	)	1.21115	(	1.13727	,	1.29231	)	>0.99		22.0667	(	33.3244	,	16.2497	)
		North East	0.050378	(	0.028826	,	0.075757	)	1.34977	(	1.19291	,	1.54859	)	>0.99		13.759	(	24.0458	,	9.14958	)
		South East	0.028578	(	0.016511	,	0.04185	)	1.19116	(	1.10815	,	1.28639	)	>0.99		24.2549	(	41.9819	,	16.5628	)
		South West	0.058057	(	0.036846	,	0.08309	)	1.4083	(	1.25001	,	1.60891	)	>0.99		11.9391	(	18.812	,	8.34217	)
		Yorkshire **	0.046376	(	0.032831	,	0.061272	)	1.31981	(	1.22123	,	1.43323	)	>0.99		14.9462	(	21.1127	,	11.3126	)
	13	East Midlands	0.054041	(	-0.00945	,	0.117449	)	1.37752	(	0.940873	,	1.90902	)	0.95425		12.8263	(	*	,	5.9017	)
		West Midlands	0.063335	(	0.00143	,	0.1268	)	1.44935	(	1.00912	,	1.99572	)	0.977483		10.9442	(	*	,	5.46647	)
		East of England	0.013816	(	-0.0545	,	0.080718	)	1.09007	(	0.686683	,	1.58926	)	0.655533		*	(	-12.7193	,	8.58728	)
		London	-0.0167	(	-0.05633	,	0.021946	)	0.896962	(	0.677276	,	1.14512	)	0.196383		-41.5178	(	-12.305	,	31.584	)
		North West	0.045078	(	-0.00301	,	0.092269	)	1.31018	(	0.98098	,	1.68626	)	0.9671		15.3767	(	*	,	7.51228	)
		North East	0.031294	(	-0.0509	,	0.111656	)	1.21032	(	0.70531	,	1.85639	)	0.774683		22.1496	(	-13.6167	,	6.20791	)
		South East	0.016573	(	-0.04212	,	0.074208	)	1.10857	(	0.752058	,	1.53601	)	0.70915		41.8227	(	-16.4566	,	9.34064	)
		South West	0.048534	(	-0.02023	,	0.11986	)	1.33592	(	0.875925	,	1.93117	)	0.915567		14.2815	(	-34.2552	,	5.78295	)
		Yorkshire **	0.042313	(	-0.00873	,	0.093003	)	1.28979	(	0.945315	,	1.69254	)	0.948633		16.3813	(	-79.3707	,	7.45295	)
	* Doubling/Halving time had an estimated magnitude greater than 50 days and so represented approximately constant prevalence
	** Yorkshire and The Humber

## Sheet: table9
	Variable	Category			Round 12**			Round 13 **
					Adjusted for age and sex	Mutually adjusted*		Adjusted for age and sex	Mutually adjusted*
	Sex	Male			Ref	Ref		Ref	Ref
		Female			1.13 [0.80,1.59]	1.34 [0.93,1.92]		0.82 [0.69,0.97]	0.80 [0.67,0.96]
	Age Group	5-12			2.73 [1.46,5.10]	2.61 [1.32,5.17]		1.60 [1.15,2.23]	1.71 [1.22,2.41]
		13-17			1.34 [0.61,2.96]	1.87 [0.76,4.63]		2.58 [1.89,3.53]	2.82 [1.90,4.18]
		18-24			2.33 [1.10,4.92]	2.57 [1.18,5.64]		2.50 [1.73,3.62]	2.61 [1.78,3.83]
		25-34			0.95 [0.44,2.06]	1.12 [0.50,2.47]		1.12 [0.79,1.60]	1.14 [0.79,1.63]
		35-44			Ref	Ref		Ref	Ref
		45-54			1.03 [0.55,1.96]	1.22 [0.62,2.39]		0.76 [0.55,1.05]	0.76 [0.54,1.06]
		55-64			0.60 [0.30,1.20]	0.82 [0.39,1.72]		0.50 [0.36,0.71]	0.54 [0.38,0.78]
		65+			0.54 [0.28,1.04]	0.80 [0.36,1.75]		0.36 [0.26,0.50]	0.40 [0.27,0.59]
	Region	North East			1.12 [0.45,2.78]	1.14 [0.45,2.86]		1.80 [1.14,2.84]	1.81 [1.14,2.88]
		North West			1.54 [0.85,2.81]	1.40 [0.75,2.63]		2.00 [1.43,2.79]	1.73 [1.21,2.47]
		Yorkshire and The Humber			1.37 [0.72,2.63]	1.39 [0.71,2.70]		2.12 [1.50,2.99]	2.05 [1.43,2.92]
		East Midlands			1.18 [0.58,2.39]	1.20 [0.58,2.47]		1.63 [1.11,2.39]	1.62 [1.10,2.39]
		West Midlands			0.99 [0.48,2.01]	0.77 [0.36,1.66]		1.42 [0.97,2.07]	1.36 [0.92,2.00]
		East of England			1.24 [0.65,2.34]	1.06 [0.54,2.11]		1.05 [0.71,1.56]	1.03 [0.69,1.55]
		London			1.07 [0.59,1.95]	0.84 [0.44,1.60]		1.92 [1.41,2.64]	1.69 [1.20,2.36]
		South East			Ref	Ref		Ref	Ref
		South West			0.55 [0.23,1.30]	0.58 [0.25,1.38]		1.05 [0.70,1.57]	0.97 [0.64,1.49]
	Key Worker Status	HCW/CHW			0.37 [0.16,0.85]	0.37 [0.16,0.87]		1.00 [0.71,1.40]	0.99 [0.70,1.39]
		Key worker (other)			0.52 [0.30,0.88]	0.55 [0.32,0.94]		1.07 [0.83,1.38]	1.08 [0.83,1.39]
		Other worker			Ref	Ref		Ref	Ref
		Not FT, PT, SE			0.58 [0.36,0.92]	0.60 [0.38,0.95]		0.88 [0.69,1.12]	0.87 [0.68,1.11]
	Ethnicity	White			Ref	Ref		Ref	Ref
		Asian			1.69 [0.97,2.93]	1.52 [0.84,2.76]		1.08 [0.78,1.48]	1.01 [0.72,1.41]
		Black			1.27 [0.47,3.47]	1.26 [0.45,3.55]		1.57 [1.01,2.45]	1.48 [0.93,2.35]
		Mixed			0.91 [0.29,2.91]	0.95 [0.30,3.05]		1.27 [0.80,2.03]	1.00 [0.58,1.73]
		Other			1.85 [0.59,5.87]	1.82 [0.57,5.87]		1.09 [0.51,2.30]	0.87 [0.39,1.98]
	Household Size	1-2 People			Ref	Ref		Ref	Ref
		3-5 People			1.28 [0.81,2.01]	1.19 [0.75,1.89]		0.94 [0.75,1.17]	0.95 [0.76,1.20]
		6+ People			2.07 [0.97,4.41]	1.74 [0.78,3.88]		1.19 [0.78,1.83]	1.14 [0.72,1.80]
	Deprivation Index Quintile	1 - Most Deprived			2.06 [1.20,3.54]	1.94 [1.08,3.51]		1.48 [1.12,1.97]	1.29 [0.95,1.75]
		2			1.32 [0.76,2.31]	1.39 [0.78,2.51]		1.31 [1.00,1.71]	1.15 [0.86,1.53]
		3			1.15 [0.66,2.00]	1.11 [0.62,2.01]		1.20 [0.92,1.56]	1.12 [0.85,1.48]
		4			1.45 [0.87,2.42]	1.55 [0.91,2.63]		1.17 [0.90,1.52]	1.13 [0.86,1.47]
		5 - Least Deprived			Ref	Ref		Ref	Ref
	* Odds ratios mutually adjusted for all variables shown.
	**The sample size for variables in round 12 is 104,844 and in round 13 is 94,223

[truncated: 1 more sheets: table10]
