# Supplementary material for: Exponential growth, high prevalence of SARS-CoV-2, and vaccine effectiveness associated with the Delta variant
Source: Science. 2021 Dec 17;374(6574):eabl9551. doi: 10.1126/science.abl9551 (PMC10763627; doi:10.1126/science.abl9551)
Supplement: Supplementary file 4 — COG-UK Consortium member list [file science.abl9551_consortium_authors.zip]

Archive with 1 entries (1 files):
- science.abl9551_consortium_authors.xlsx
